# Supplementary material for: Association Study between Mucin 4 (MUC4) Polymorphisms and Idiopathic Recurrent Pregnancy Loss in a Korean Population
Source: Genes (Basel). 2022 May 24;13(6):937. doi: 10.3390/genes13060937 (PMC9222798; doi:10.3390/genes13060937)
Supplement: Supplementary file 1 [file genes-13-00937-s001.zip]

Archive with 1 entries (1 files):
- genes-1707196-supplementary.pdf
